# Supplementary material for: Tuning Mechanical Characteristics and Permeability of Alginate Hydrogel by Polyvinyl Alcohol and Deep Eutectic Solvent Addition
Source: Bioengineering (Basel). 2024 Apr 12;11(4):371. doi: 10.3390/bioengineering11040371 (PMC11048402; doi:10.3390/bioengineering11040371)
Supplement: Supplementary file 1 [file bioengineering-11-00371-s001.zip]

Archive with 1 entries (1 files):
- bioengineering-2813536-supplementary.pdf
